# Supplementary material for: Prevalence and Long-Term Prognostic Significance of Advanced Diastolic Dysfunction Among Hospitalized Patients Referred for Echocardiography
Source: J Clin Med. 2025 Feb 8;14(4):1096. doi: 10.3390/jcm14041096 (PMC11856506; doi:10.3390/jcm14041096)
Supplement: Supplementary file 1 [file jcm-14-01096-s001.zip]

Archive with 1 entries (1 files):
- jcm-3426706-supplementary.pdf
